# Supplementary material for: Safe and effective thrombolysis in free flap salvage: Intra-arterial urokinase infusion
Source: PLoS One. 2023 Mar 13;18(3):e0282908. doi: 10.1371/journal.pone.0282908 (PMC10010546; doi:10.1371/journal.pone.0282908)
Supplement: S1 Table — (XLSX) [file pone.0282908.s002.xlsx]

## Sheet: Sheet1
No.	Sex	Age	Cause	Lesion	OP date	Revision date	Time to re-exploration (hrs)	Anesthesia	Recipient artery	Recipient vein	Flap	Arterial state	Venous state	quantity of urokinase(IU)	Venous outcome after thrombolysis	flap outcome
1	M	50	SCC	maxilla	20180730	20180731	24	G	STA	IJV	ALT	normal	thrombus	50000	venous drain (+)	survived
2	M	15	osteosarcoma	mandible	20161116	20161117	25	G	lingual a	IJV	fibular OC	normal	thrombus	100000	venous drain (+)	survived
3	F	74	SCC	tongue	20190709	20190710	27	G	Sup thyroid a	IJV	ALT	thrombus	thrombus	100000	venous drain (+)	survived
4	M	64	trauma	pretibia	20181203	20181204	27	L	ATA	ATV	ALT	normal	thrombus	75000	venous drain (+)	survived
5	M	53	trauma	knee	20181210	20181211	30	L	descending genicular	saphenous v	ALT	normal	thrombus	50000	venous drain (+)	survived
6	F	72	trauma	pretibia	20170915	20170912	42	G	ATA	ATV	TDAP	normal	thrombus	40000	venous drain (+)	survived
7	M	56	SCC	maxilla	20190522	20190524	44	G	ECA	IJV	ALT	normal	thrombus	100000	venous drain (+)	survived
8	M	71	DM foot	foot insole	20170908	20170910	46	L	ATA	ATV	TDAP	thrombus	shrinked	30000	venous drain (-)	total necrosis
9	M	74	Chronic ulceration	ankle	20180426	20190428	50	L	ATA	ATV	ALT	thrombus	thrombus	50000	venous drain (+)	survived
10	F	76	DM foot	forefoot	20181214	20181216	56	L	ATA	ATV	ALT	normal	thrombus	40000	venous drain (+)	survived
11	M	60	Melanoma	heel	20180521	20180524	65	G	ATA	ATV	ALT	thrombus	thrombus	100000	venous drain (+)	survived
12	F	52	Breast ca	breast	20131219	20131222	66	G	TDA	TDV	DIEA	normal	thrombus	50000	venous drain (+)	survived
13	M	67	DM foot	great toe	20180105	20180109	88	G	FDMA	supf doral v	ALT	thrombus	thrombus	80000	venous drain (+)	survived
14	F	52	Trauma	heel	20190308	20190309	31	G	PTA	PTV	ALT	thrombus	thrombus	75000	venous drain (-)	total necrosis
15	M	62	Chronic ulceration	ankle	20181221	20181223	58	L	ATA	ATV	ALT	normal	thrombus	100000	venous drain (+)	total necrosis
16	F	57	radiation ulcer	foot insole	20171013	20171015	48	L	PTA	PTV	ALT	normal	thrombus	75000	venous drain (+)	survived
